# Supplementary material for: Rapid and Broad Immune Efficacy of a Recombinant Five-Antigen Vaccine against Staphylococcus aureus Infection in Animal Models
Source: Vaccines (Basel). 2020 Mar 18;8(1):134. doi: 10.3390/vaccines8010134 (PMC7157245; doi:10.3390/vaccines8010134)
Supplement: Supplementary file 1 [file vaccines-08-00134-s001.zip]

Archive with 3 entries (3 files):
- Supplementary Table 1.doc
- Supplementary materials and methods 1.docx
- Supplementary Figures.docx
